# Supplementary material for: Assessing Perfluorooctane Sulfonate (PFOS) Toxicity and Carcinogenicity Through Zebrafish (Danio rerio) Xenograft Assays
Source: Toxics. 2025 Dec 14;13(12):1077. doi: 10.3390/toxics13121077 (PMC12737301; doi:10.3390/toxics13121077)
Supplement: Supplementary file 1 [file toxics-13-01077-s001.zip]

Archive with 5 entries (5 files):
- File S1_Raw Data.pdf
- File S2_Arrive Checklist_v2.pdf
- Supplemental Figure S1_Caki-1 Xenografts.pdf
- Supplemental Table S1_PFOS Literature Summary.pdf
- Supplemental Table S2, S3, S4, and S5_Statistics.pdf
